# Supplementary material for: Presentation of Patients With Congenital Anomalies of the Kidney and Urinary Tract and PAX2 Loss-of-Function Variants and Implications for Clinical Management
Source: Kidney Int Rep. 2025 Sep 3;10(11):4041–54. doi: 10.1016/j.ekir.2025.08.037 (PMC12640069; doi:10.1016/j.ekir.2025.08.037)
Supplement: Supplementary File (PDF and XLSX) — Supplementary Results. Case reports of our 7 pediatric patients carrying PAX2 loss-of-function (LOF) variants. Figure S1. Electropherograms of PAX2 LOF variants in our patients with CAKUT and their segregation. Figure S2. Composition of the test and comparator group used in this study. Table S1. Oligonucleotides used for amplification and Sanger sequencing. Table S2. Characteristics of 104 pediatric patients with CAKUT with PAX2 LOF variants from our cohort and 12 reviewed publications. Table S3. Clinical and genetic data of each pediatric patient with CAKUT with a PAX2 LOF variant from our cohort and 12 reviewed publications (n = 104) (XLSX). Table S4. Clinical data of each pediatric patient with CAKUT with wildtype PAX2 from our cohort (n = 294) (XLSX). Supplementary References. STROBE Checklist. [file mmc2.xlsx]

## Sheet: Tabelle2
Supplementary Table S3
Clinical and genetic data of each pediatric patient with CAKUT and a PAX2 LOF variant of our cohort and 12 reviewed publications (n=104)
Patient ID	Age at last follow up (years)	Gender	Reference	Reported PAX2 transcript variant	Reported deduced protein change	Chromosomal position (hg38/GRCh38) according to reported transcript variant	Converted to NM_000278.5(PAX2)b	NP_000269.3(PAX2) deduced protein change	Heterozygosity	Inheritance	ACMG codes	CAKUT type, reported in reference	CAKUT type, standardized	CKD stage (according to the KDIGO 2024 guidelines [S14])	Age at CKD G5/KRT/ESKD (years)	Proteinuria (yes/no/ND as reported in reference)	Proteinuria level (as reported in reference)	uACR in g/mol (calculated here)	Kidney biopsy result	Ocular phenotype (yes/no/ND, type)	Other extrarenal phenotype (yes/no/ND, type)
423	8	m	Liu et al. 2023 [S11]	NM_003988:c.43+1G>A	p.?	g.100746304G>A	c.43+1G>A	p.?	Het	DNV	P	Bilateral renal hypodysplasia	KHDb	G1	ND	ND	ND	ND	IgA nephropathy	Yes, optic disc dysplasia	No
C3	8	m	Yang et al. 2021 [S5]	NM_003987:c.43+1G>A	p.?	g.100746304G>A	c.43+1G>A	p.?	Het	DNV	P	Bilateral renal hypodysplasia	KHDb	ND	ND	ND	ND	ND	IgA nephropathy (Hass IV)	Yes, bilateral optic disk dysplasia	No
N038	18	f	This study	NM_000278.5:c.56dupG	p.(Val20fs*34)	g.100749758dup	c.56dupG	p.(Val20fsCys*34)	Het	Paternal	P	Kidney hypodysplasia bilateral	KHDb	G5t	4.25	ND	ND	ND	ND	Yes, severe myopia	Yes, macrocephaly, high-arched palate, short narrow palpebral fissures
GE C41	9.7	f	Liu et al. 2023 [S11]	NM_003988:c.69_70delCGinsA	p.(Leu23Leufs*6)	g.100749771_100749772delinsA	c.69_70delinsA	p.(Val26Cysfs*3)	Het	DNV	P	Renal hypodysplasia	KHD	ND	ND	ND	ND	ND	ND	No	No
45	13.5	f	Liu et al. 2023 [S11]	NM_003988:c.69delC	p.(Leu23Leufs*6)	g.100749771del	c.69delC	p.(Val26Cysfs*3)	Het	ND	LP	VUR (right II, left I), bilateral renal hypodysplasia	KHDb	G5	ND	ND	ND	ND	ND	Yes, horizontal tremor of both eyes, large double optic discs in the fundus, light color, thin blood vessels, no obvious foveal reflection in the macular area, leopard-like fundus	No
Patient 1	ND	f	Negrisolo et al. 2011 [S1]	NM_003987:c.69delC	p.(Val26Cysfs*3)	g.100749771del	c.69delC	p.(Val26Cysfs*3)	Het	DNV	P	Bilateral reflux nephropathy and renal hypodysplasia	KHDb	G5	ND	ND	ND	ND	ND	Yes, myopia and isotropy of the right eye	Yes, bilateral sensorineural hearing loss
C18	17	f	Yang et al. 2021 [S5]	NM_003987:c.69delC	p.(Leu23Leufs*6)	g.100749771del	c.69delC	p.(Val26Cysfs*3)	Het	DNV	P	Bilateral renal hypodysplasia, VUR	KHDb	G5	17	ND	ND	ND	ND	Yes, nystagmus	No
429	9.1	m	Liu et al. 2023 [S11]	NM_003988:c.69delCinsCC	p.(Leu23Leufs*31)	g.100749771dup	c.69dupC	p.(Gly24Argfs*30)	Het	DNV	P	Right renal hypodysplasia	KHDu	G4	ND	ND	ND	ND	ND	No	No
430	7.3	m	Liu et al. 2023 [S11]	NM_003988:c.69delCinsCC	p.(Leu23Leufs*31)	g.100749771dup	c.69dupC	p.(Gly24Argfs*30)	Het	DNV	P	Bilateral renal hypodysplasia	KHDb	G4	ND	Yesc	ND	ND	ND	No	Yes, short stature
17	0.2	f	Kim et al. 2025 [S12]	NM_003990.5:c.76delG	p.(Val26fs*3)	g.100749778del	c.76delG	p.(Val26Cysfs*3)	ND	ND	LP	Renal hypodysplasia, cortical cysts	cKHD	G5d/t	0.2	No	ND	ND	ND	Yes	ND
419	15	m	Liu et al. 2023 [S11]	NM_003990:c.76delG	p.(Val26fs*3)	g.100749778del	c.76delG	p.(Val26Cysfs*3)	Het	DNV	P	Bilateral renal hypodysplasia	KHDb	G5	ND	ND	ND	ND	ND	Yes, optic disc dysplasia	No
591	6.8	m	Liu et al. 2023 [S11]	NM_003987:c.76delG	p.(Val26fs*3)	g.100749778del	c.76delG	p.(Val26Cysfs*3)	Het	DNV	P	Bilateral renal hypodysplasia	KHDb	G5	ND	ND	ND	ND	ND	Yes, optic disc dysplasia, nystagmus	No
GE C42	6.1	f	Liu et al. 2023 [S11]	NM_003988:c.70delG	p.(Gly24Glyfs*5)	g.100749778del	c.76delG	p.(Val26Cysfs*3)	Het	DNV	P	Renal hypodysplasia	KHD	ND	ND	ND	ND	ND	ND	No	No
15	1	f	Rossanti et al. 2020 [S4]	NM_003987:c.76delG	p.(Val26Cysfs*3)	g.100749778del	c.76delG	p.(Val26Cysfs*3)	Het	DNV	P	Right renal hypodysplasia, left teratoma	KHDu	G5d	ND	ND	ND	ND	ND	Yes, retinopathy of prematurity	Yes, polycystic ovarian disease
A011	18	m	This study	NM_000278.5:c.76delG	p.(Val26Cysfs*3)	g.100749778del	c.76delG	p.(Val26Cysfs*3)	Het	DNV	P	Kidney hypodysplasia bilateral, single cyst right	cKHDb	G5t	1.92	Yesd	200.33g albumin/mol creatinine	200.333333333333	ND	Yes, severe hyperopia	Yes, premature infant, pes calcaneus bilateral
4	4	f	Deng et al. 2019 [S3]	NM_003990.4:c.76delG	p.(Val26fs*3)	g.100749778del	c.76delG	p.(Val26Cysfs*3)	Het	DNV	P	Unilateral renal hypoplasia right, multiple renal cysts right	cKHDu	G3b	ND	Yesd	2.24g/24h	156.8	ND	Yes, morning glory anomaly, macular coloboma, strabismus	Yes, microcephaly, developmental delay, ovarian teratoma
5	5	m	Deng et al. 2019 [S3]	NM_003990.4:c.76delG	p.(Val26fs*3)	g.100749778del	c.76delG	p.(Val26Cysfs*3)	Het	DNV	P	Bilateral renal hypoplasia	KHDb	G3a	ND	Yesd	2.72g/24h	158.9	Mesangial proliferative glomerulonephritis combined with glomerular hypertrophy and chronic renal tubulointerstitial nephropathy	Yes, abnormal retinal pigment epithelium, ambyopia	No
21–511	13.5	m	Ben-Moshe et al. 2023 [S10]	NM_000278.5:c.76dupG	p.(Val26fs*28)	g.100749778dup	c.76dupG	p.(Val26Glyfs*28)	Het	ND	LP	Renal dysplasia	KHD	G5d	13.5	ND	ND	ND	ND	No	Yes, elevated CK, hyperlipidemia, fatty liver, short stature, GH deficiency
22–511	2.5	m	Ben-Moshe et al. 2023 [S10]	NM_000278.5:c.76dupG	p.(Val26fs*28)	g.100749778dup	c.76dupG	p.(Val26Glyfs*28)	Het	ND	LP	Renal hypoplasia	KHD	G5d	2.5	ND	ND	ND	ND	No	Yes, elevated CK
A	9	m	Chang et al. 2022 [S6]	NM_000278.5a:c.70dupG	p.(Leu23fs)	g.100749778dup	c.76dupG	p.(Val26Glyfs*28)	Het	ND	LP	Bilateral atrophic kidneys with parenchymal disease and one left renal cyst, bilateral VUR, grades II and III at the right and left side	cKHDb	G5d/t	9	Yesd	65.4mg/m²/h	204.375	ND	Yes, optic nerve dysplasia	Yes, bilateral high-frequency sensorineural hearing loss, short stature, and short digits
B_daughter	0.04	f	Chang et al. 2022 [S6]	NM_000278.5a:c.76dupG	p.(Val26fs*28)	g.100749778dup	c.76dupG	p.(Val26Glyfs*28)	Het	Paternal	LP	Right-side multicystic dysplastic kidney and left side dysplastic kidney, right moderate hydronephrosis, hydroureter	cKHDb	G5d/t	0.04	ND	ND	ND	ND	Yes, right optic disc coloboma	Yes, Potter sequence with flattened nose, micrognathia, and low-set ears, pyloric strcture
C_father	18	m	Chang et al. 2022 [S6]	NM_000278.5a:c.76dupG	p.(Val26fs*28)	g.100749778dup	c.76dupG	p.(Val26Glyfs*28)	Het	ND	LP	Bilateral renal hypodysplasia and cystic change	cKHDb	G3	ND	Yese	ND	ND	Minimal change disease	Yes, bilateral optic nerve dysplasia	Yes, hyperuricaemia
3	11.2	f	Deng et al. 2019 [S3]	NM_003990.4:c.76dupG	p.(Val26fs*28)	g.100749778dup	c.76dupG	p.(Val26Glyfs*28)	Het	DNV	P	Bilateral renal hypoplasia	KHDb	G5	11.2	Yesd	1.34g/24h	93.8	ND	Yes, strabismus	No
P39	15	f	Domingo-Gallego et al. 2022 [S7]	NM_000278.5a:c.76dupG	p.(Val26fs*28)	g.100749778dup	c.76dupG	p.(Val26Glyfs*28)	Het	DNV	P	Bilateral renal dysplasia	KHDb	ND	ND	ND	ND	ND	ND	Yes, coloboma	No
P6	18	m	Domingo-Gallego et al. 2022 [S7]	NM_000278.5a:c.76dupG	p.(Val26fs*28)	g.100749778dup	c.76dupG	p.(Val26Glyfs*28)	Het	DNV	P	Renal hypoplasia, loss of corticomedullary differentation, renal cysts	cKHD	G4	ND	ND	ND	ND	ND	No	No
1	12.2	m	Kim et al. 2025 [S12]	NM_003990.5:c.76dupG	p.(Val26fs*28)	g.100749778dup	c.76dupG	p.(Val26Glyfs*28)	ND	Maternal	LP	Renal hypodysplasia	KHD	G5d/t	12.2	Yesf	ND	ND	FSGS	Yes	ND
2	17.5	m	Kim et al. 2025 [S12]	NM_003990.5:c.76dupG	p.(Val26fs*28)	g.100749778dup	c.76dupG	p.(Val26Glyfs*28)	ND	Maternal	LP	Renal hypodysplasia, horseshoe kidney	KHD	G5d/t	17.5	Yesf	ND	ND	ND	Yes	ND
3	14.8	m	Kim et al. 2025 [S12]	NM_003990.5:c.76dupG	p.(Val26fs*28)	g.100749778dup	c.76dupG	p.(Val26Glyfs*28)	ND	DNV	P	Renal hypodysplasia	KHD	G5d/t	14.8	Yesf	ND	ND	FSGS	Yes	ND
4	8.6	f	Kim et al. 2025 [S12]	NM_003990.5:c.76dupG	p.(Val26fs*28)	g.100749778dup	c.76dupG	p.(Val26Glyfs*28)	ND	DNV	P	Renal hypodysplasia	KHD	G5d/t	8.6	Yesf	ND	ND	ND	Yes	ND
5	7.1	m	Kim et al. 2025 [S12]	NM_003990.5:c.76dupG	p.(Val26fs*28)	g.100749778dup	c.76dupG	p.(Val26Glyfs*28)	ND	DNV	P	Renal hypodysplasia	KHD	G5d/t	7.1	Yesf	ND	ND	ND	Yes	ND
8	3.2	m	Kim et al. 2025 [S12]	NM_003990.5:c.76dupG	p.(Val26fs*28)	g.100749778dup	c.76dupG	p.(Val26Glyfs*28)	ND	DNV	P	Renal hypodysplasia, cortical cysts	cKHD	G5d/t	3.2	No	ND	ND	ND	Yes	ND
11	13.1	m	Kim et al. 2025 [S12]	NM_003990.5:c.76dupG	p.(Val26fs*28)	g.100749778dup	c.76dupG	p.(Val26Glyfs*28)	ND	ND	LP	Renal hypodysplasia, cortical cysts	cKHD	G4	ND	No	ND	ND	ND	Yes	ND
12	6.4	f	Kim et al. 2025 [S12]	NM_003990.5:c.76dupG	p.(Val26fs*28)	g.100749778dup	c.76dupG	p.(Val26Glyfs*28)	ND	ND	LP	Renal hypodysplasia, cortical cysts	cKHD	G4	ND	No	ND	ND	ND	Yes	ND
16	5.4	m	Kim et al. 2025 [S12]	NM_003990.5:c.76dupG	p.(Val26fs*28)	g.100749778dup	c.76dupG	p.(Val26Glyfs*28)	ND	ND	LP	Renal hypodysplasia, cortical cysts	cKHD	G3a	ND	No	ND	ND	ND	Yes	ND
18	12.9	f	Kim et al. 2025 [S12]	NM_003990.5:c.76dupG	p.(Val26fs*28)	g.100749778dup	c.76dupG	p.(Val26Glyfs*28)	ND	ND	LP	Renal hypodysplasia, cortical cysts, hydronephrosis	cKHD	G5d/t	12.9	No	ND	ND	FSGS	Yes	ND
363	7	f	Liu et al. 2023 [S11]	NM_003988:c.69_70insG	p.(Gly24Glyfs*30)	g.100749778dup	c.76dupG	p.(Val26Glyfs*28)	Het	Maternal	LP	Bilateral renal hypodysplasia	KHDb	G5	ND	ND	ND	ND	ND	Yes, optic disc dysplasia	No
537	10	m	Liu et al. 2023 [S11]	NM_000278:c.69_70insG	p.(Gly24Glyfs*30)	g.100749778dup	c.76dupG	p.(Val26Glyfs*28)	Het	DNV	P	Left solitary kidney	KAu	G5	ND	ND	ND	ND	ND	No	No
558	5.2	m	Liu et al. 2023 [S11]	NM_000278:c.69_70insG	p.(Gly24Glyfs*30)	g.100749778dup	c.76dupG	p.(Val26Glyfs*28)	Het	DNV	P	Bilateral renal hypodysplasia	KHDb	G5	ND	ND	ND	ND	ND	Yes, optic disc dysplasia	Yes, short stature
560	7.3	f	Liu et al. 2023 [S11]	NM_000278:c.69_70insG	p.(Gly24Glyfs*30)	g.100749778dup	c.76dupG	p.(Val26Glyfs*28)	Het	DNV	P	Bilateral renal hypodysplasia	KHDb	G5	ND	Yesc	ND	ND	ND	No	Yes, short stature
GE C28	10.1	m	Liu et al. 2023 [S11]	NM_003988:c.69_70insG	p.(Gly24Glyfs*30)	g.100749778dup	c.76dupG	p.(Val26Glyfs*28)	Het	DNV	P	Right solitary kidney	KAu	ND	ND	ND	ND	ND	ND	No	No
26	10	m	Rossanti et al. 2020 [S4]	NM_003987:c.76dupG	p.(Val26Glyfs*28)	g.100749778dup	c.76dupG	p.(Val26Glyfs*28)	Het	ND	LP	Bilateral renal hypodysplasia, renal tubular acidosis	KHDb	G5t	ND	ND	ND	ND	ND	No	Yes, autism, median cervical cyst
29	13	m	Rossanti et al. 2020 [S4]	NM_003987:c.76dupG	p.(Val26Glyfs*28)	g.100749778dup	c.76dupG	p.(Val26Glyfs*28)	Het	Maternal	LP	Cystic kidney	cKHD	G2	ND	ND	ND	ND	ND	Yes, left optic disc coloboma, nystagmus	Yes, hyperuricemia
1	13.2	f	Xiong et al. 2022 [S8]	NM_003990.4:c.76dupG	p.(Val26Glyfs*28)	g.100749778dup	c.76dupG	p.(Val26Glyfs*28)	Het	DNV	P	Bilateral kidney hypoplasia	KHDb	G5	13.2	Yesd	1.2g/24h	84	ND	No	Yes, dermal ecchymosis and seizures
2	10.4	m	Xiong et al. 2022 [S8]	NM_003990.4:c.76dupG	p.(Val26Glyfs*28)	g.100749778dup	c.76dupG	p.(Val26Glyfs*28)	Het	DNV	P	Bilateral kidney hypoplasia	KHDb	G3a	ND	Yesd	4.6g/24h	322	ND	Yes, microphthalmia, microcornea and blindness left, amblyopia right, conjunctival concretion bilateral	Yes, obesity, fair skin, light yellow hair, and eyebrows
9	0.3	m	Xiong et al. 2022 [S8]	NM_003990.4:c.76dupG	p.(Val26Glyfs*28)	g.100749778dup	c.76dupG	p.(Val26Glyfs*28)	Het	DNV	P	Bilateral kidney hypoplasia, single kidney cyst	cKHDb	G1-4	ND	Yesd	0.2g/24h	14	ND	No	Yes, testicular dysgenesis
C1	10	m	Yang et al. 2021 [S5]	NM_003987:c.76dupG	p.(Val26Glyfs*28)	g.100749778dup	c.76dupG	p.(Val26Glyfs*28)	Het	DNV	P	Bilateral renal hypodysplasia	KHDb	G5	10	ND	ND	ND	ND	Yes, unilateral optic disc coloboma, choroid anomalies	No
C16	13	f	Yang et al. 2021 [S5]	NM_003987:c.76dupG	p.(Val26Glyfs*28)	g.100749778dup	c.76dupG	p.(Val26Glyfs*28)	Het	DNV	P	Bilateral renal hypodysplasia	KHDb	G4	ND	ND	ND	ND	ND	Yes, unilateral optic disk dysplasia	No
C2	5	m	Yang et al. 2021 [S5]	NM_003987:c.76dupG	p.(Val26Glyfs*28)	g.100749778dup	c.76dupG	p.(Val26Glyfs*28)	Het	DNV	P	Multicyclic dysplasia kidney	cKHD	G5	5	ND	ND	ND	ND	Yes, bilateral papillary dysplasia	Yes, bilateral oblique inguinal hernia
C4	6	f	Yang et al. 2021 [S5]	NM_003987:c.76dupG	p.(Val26Glyfs*28)	g.100749778dup	c.76dupG	p.(Val26Glyfs*28)	Het	DNV	P	Bilateral renal hypodysplasia, abnormal bladder morphology	KHDb	G5	6	ND	ND	ND	ND	ND	Yes, unilateral oblique inguinal hernia
C7	6.8	m	Yang et al. 2021 [S5]	NM_003987:c.76dupG	p.(Val26Glyfs*28)	g.100749778dup	c.76dupG	p.(Val26Glyfs*28)	Het	DNV	P	Bilateral cystic kidney disease	cKHDb	G4	ND	ND	ND	ND	FSGS	No	No
C8	8.2	m	Yang et al. 2021 [S5]	NM_003987:c.76dupG	p.(Val26Glyfs*28)	g.100749778dup	c.76dupG	p.(Val26Glyfs*28)	Het	DNV	P	Bilateral cystic kidney disease	cKHDb	G4	ND	ND	ND	ND	ND	No	Yes, β-thalassemia
A042	18	f	This study	NM_000278.5:c.76dupG	p.(Val26Glyfs*28)	g.100749778dup	c.76dupG	p.(Val26Glyfs*28)	Het	DNV	P	Kidney hypodysplasia bilateral, hydronephrosis I° right	KHDb	G5t	14.92	Yesd	293.1g albumin/mol creatinine	293.1	ND	Yes, severe myopia	Yes, luxation of the hip, abdominal hernia, otoplasty (5y)
B005	15	m	This study	NM_000278.5:c.76dupG	p.(Val26Glyfs*28)	g.100749778dup	c.76dupG	p.(Val26Glyfs*28)	Het	DNV	P	Kidney hypodysplasia bilateral, with multiple cysts right, VUR bilateral	cKHDb	G5t	8.5	Yesd	106.95g albumin/mol creatinine	106.95	Cystic kidney hypodysplasia, right-sided nephretomy	Yes, optic nerve dysplasia bilateral, amaurosis right	Yes, cryptorchidism, fundoplication
B061	4	m	This study	NM_000278.5:c.76dupG	p.(Val26Glyfs*28)	g.100749778dup	c.76dupG	p.(Val26Glyfs*28)	Het	Maternal	P	Kidney hypodysplasia left, multicystic dysplastic kidney right, VUR bilateral	cKHDb	G2	ND	Yesd	13.783g albumin/mol creatinine	13.7833333333333	ND	No	No
2	4.3	m	Deng et al. 2019 [S3]	NM_003990.4:c.76dupG	p.(Val26fs*28)	g.100749778dup	c.76dupG	p.(Val26Glyfs*28)	Het	ND	LP	Bilateral renal hypoplasia	KHDb	G2	ND	Yesd	0.25g/24h	17.5	Oligomeganephronia combined with atiypical membranous nephropathy	ND	No
Case 3	18	m	Iwafuchi et al. 2016 [S2]	NM_003987.3:c.76dupG	p.(Val26fs*28)	g.100749778dup	c.76dupG	p.(Val26Glyfs*28)	Het	Paternal	LP	Bilateral hypoplastic kidneys	KHDb	G5d	7	Yesg	ND	ND	ND	Yes, bilateral optic nerve atrophy	ND
420	13.2	f	Liu et al. 2023 [S11]	NM_003988:c.81_103insC	p.(Val28Argfs*26)	g.100749783_100749805delinsC	c.81_103delinsC	p.(Val28Thrfs*3)	Het	DNV	P	Bilateral renal hypodysplasia	KHDb	G5	ND	ND	ND	ND	ND	Yes, optic disc dysplasia	No
541	0.25	m	Liu et al. 2023 [S11]	NM_003988:c.81_103delTGTGAACGGCCGGCCCCTACCCGinsC	p.(Phe27fs*4)	g.100749783_100749805delinsC	c.81_103delinsC	p.(Val28Thrfs*3)	Het	DNV	P	Bilateral renal hypodysplasia	KHDb	G3	ND	ND	ND	ND	ND	No	No
C12	0.0027	m	Yang et al. 2021 [S5]	NM_003987:c.81_103delinsC	p.(Val28Thrfs*3)	g.100749783_100749805delinsC	c.81-103delinsC	p.(Val28Thrfs*3)	Het	DNV	P	Bilateral renal hypodysplasia	KHDb	ND	ND	ND	ND	ND	ND	ND	No
27	1	f	Rossanti et al. 2020 [S4]	NM_003987:c.89del	p.(Gly30Alafs*8)	g.100749791del	c.89del	p.(Gly30Alafs*8)	Het	DNV	P	Bilateral renal hypodysplasia	KHDb	G4	ND	ND	ND	ND	ND	No	Yes, low set ears
424	14	m	Liu et al. 2023 [S11]	NM_003988:c.143delG	p.(Gly48Valfs*35)	g.100749845del	c.143delG	p.(Gly48Valfs*35)	Het	DNV	P	Bilateral renal hypodysplasia	KHDb	G3	ND	ND	ND	ND	ND	No	No
C14	2	m	Yang et al. 2021 [S5]	NM_003987:c.143delG	p.(Gly48Valfs*35)	g.100749845del	c.143delG	p.(Gly48Valfs*35)	Het	DNV	P	Bilateral renal hypodysplasia	KHDb	G3	ND	ND	ND	ND	Bilateral renal hypodysplasia	ND	No
583	11	f	Liu et al. 2023 [S11]	NM_003987:c.213-2A>G	p.?	g.100750692A>G	c.213-2A>G	p.?	Het	DNV	P	Left renal hypodysplasia, VUR(left I)	KHDu	G5	ND	ND	ND	ND	ND	No	Yes, short stature
C33	10	f	Yang et al. 2021 [S5]	NM_003987:c.213-2A>G	p.?	g.100750692A>G	c.213-2A>G	p.?	Het	DNV	P	Bilateral renal hypodysplasia, VUR left I	KHDb	G5	10	ND	ND	ND	ND	No	No
431	10.2	f	Liu et al. 2023 [S11]	NM_003990:c.219C>G	p.(Tyr73*)	g.100750700C>G	c.219C>G	p.(Tyr73*)	Het	Paternal	LP	VUR (right II, left II), right renal hypodysplasia, left duplex kidney	KHDu	G5	ND	ND	ND	ND	ND	Yes, optic disc dysplasia	No
10	12.4	m	Xiong et al. 2022 [S8]	NM_003990.4:c.219C>G	p.(Tyr73*)	g.100750700C>G	c.219C>G	p.(Tyr73*)	Het	Maternal	LP	Bilateral kidney hypoplasia	KHDb	G5	12	Yesd	2.1g/24h	147	ND	No	No
C5	10	f	Yang et al. 2021 [S5]	NM_003987:c.219C>G	p.(Try73*)	g.100750700C>G	c.219C>G	p.(Try73*)	Het	Paternal	LP	Bilateral renal hypodysplasia, bilateral VUR grade II, left double ureters	KHDb	G5	10	ND	ND	ND	ND	Yes, bilateral retinal atrophy/dysplasia	Yes, development dysplasia of right hip
14	4	m	Rossanti et al. 2020 [S4]	NM_003987:c.220G>T	p.(Glu74*)	g.100750701G>T	c.220G>T	p.(Glu74*)	Het	ND	LP	Bilateral hydronephrosis	Hydronephrosis b	G3a	ND	ND	ND	ND	ND	Yes, bilateral optic disc coloboma	Yes, retractile testits, mild intellectual disability, micrognathia, short stature
426	9.8	f	Liu et al. 2023 [S11]	NM_003988:c.221delAinsAGACCGAGACCG	p.(Glu74Glufs*13)	g.100750707_100750708insAGACCGGACCG	c.226_227insAGACCGGACCG	p.(Gly76Glufs*11)	Het	DNV	P	Bilateral renal hypodysplasia	KHDb	G3	ND	ND	ND	ND	ND	Yes, optic nerve sheath meningiomas	No
6	9.5	m	Kim et al. 2025 [S12]	NM_003990.5:c.310C>T	p.(Arg104*)	g.100750791C>T	c.310C>T	p.(Arg104*)	ND	DNV	P	Renal hypodysplasia, cortical cysts	cKHD	G5d/t	9.5	Yesf	ND	ND	ND	Yes	ND
4_1	0.17	m	Rossanti et al. 2020 [S4]	NM_003987:c.310C>T	p.(Arg104*)	g.100750791C>T	c.310C>T	p.(Arg104*)	Het	Maternal	LP	Bilateral renal hypodysplasia	KHDb	G4	ND	ND	ND	ND	ND	Yes, bilateral optic disc coloboma	No
4_3	0.17	m	Rossanti et al. 2020 [S4]	NM_003987:c.310C>T	p.(Arg104*)	g.100750791C>T	c.310C>T	p.(Arg104*)	Het	Maternal	LP	Bilateral renal hypodysplasia	KHDb	ND	ND	ND	ND	ND	ND	ND	No
13	11.4	m	Kim et al. 2025 [S12]	NM_003990.5:c.343C>T	p.(Arg115*)	g.100750824C>T	c.343C>T	p.(Arg115*)	ND	DNV	P	Renal hypodysplasia, cortical cysts	cKHD	G3a	ND	No	ND	ND	ND	Yes	ND
428	7	m	Liu et al. 2023 [S11]	NM_003988:c.343C>T	p.(Arg115*)	g.100750824C>T	c.343C>T	p.(Arg115*)	Het	DNV	P	Bilateral renal hypodysplasia	KHDb	G5	ND	ND	ND	ND	ND	No	Yes, short stature, scleroderma
5	7	m	Xiong et al. 2022 [S8]	NM_003990.4:c.343C>T	p.(Arg115*)	g.100750824C>T	c.343C>T	p.(Arg115*)	Het	DNV	P	Bilateral kidney hypoplasia	KHDb	G3a	ND	Yesd	0.3g/24h	21	ND	No	Yes, growth retardation, short statue
7	2.1	m	Deng et al. 2019 [S3]	NM_003990.4:c.343C>T	p. (Arg115*)	g.100750824C>T	c.343C>T	p.(Arg115*)	Het	ND	LP	Bilateral renal hypoplasia, multiple renal cysts bilateral	cKHDb	G4	ND	Yesd	1.92g/24h	134.4	ND	ND	Yes, growth retardation
19	8.9	m	Kim et al. 2025 [S12]	NM_003990.5:c.361_373dup	p.(Asp125Glyfs*5)	g.100750842_100750854dup	c.361_373dup	p.(Asp125Glyfs*5)	ND	ND	LP	Renal hypodysplasia, left VUR	KHD	G5d/t	8.9	Yesf	ND	ND	ND	Yes	ND
10	0.021	f	Deng et al. 2019 [S3]	NM_003990.4:c.410+1G>A	p.?	g.100750892G>A	c.410+1G>A	p.?	Het	DNV	P	Unilateral renal hypoplasia right, single renal cysts right	cKHDu	G2	ND	Yesd	0.99g/24h	69.3	ND	No	No
Patient 2	ND	ND	Negrisolo et al. 2011 [S1]	NM_003987:c.410+5G>A	p.?	g.100750896G>A	c.410+5G>A	p.?	Het	ND	VUS	Renal hypoplasia	KHD	G5	ND	ND	ND	ND	Renal hypoplastic oligomeganephronia	Yes, bilateral excavation of the optic disk	ND
3	0.42	f	Rossanti et al. 2020 [S4]	NM_003987:c.432del	p.(Gln144Hisfs*15)	g.100779519del	c.432del	p.(Gln144Hisfs*15)	Het	ND	LP	Bilateral renal hypodysplasia	KHDb	G4	ND	ND	ND	ND	ND	Yes, bilateral optic disc coloboma	No
421	13	m	Liu et al. 2023 [S11]	NM_003988:c.451delC	p.(Pro151Argfs*8)	g.100779539del	c.451delC	p.(Pro151Argfs*8)	Het	DNV	P	Bilateral renal hypodysplasia	KHDb	G5	ND	ND	ND	ND	ND	Yes, iris development defect	Yes, high frequency sensorineural hearing loss
C15	8	m	Yang et al. 2021 [S5]	NM_003987:c.451delC	p.(Pro151Argfs*6)	g.100779539del	c.451delC	p.(Pro151Argfs*8)	Het	DNV	P	Bilateral renal hypodysplasia, VUR	KHDb	G5	8	ND	ND	ND	ND	Yes, macular pucker	Yes, seizure
7	15.2	m	Xiong et al. 2022 [S8]	NM_003990.4:c.478_479insT	p.(Ala160Valfs*21)	g.100779565_100779566insT	c.478_479insT	p.(Ala160Valfs*21)	Het	DNV	P	Bilateral kidney hypoplasia	KHDb	G5	15.2	Yesh	ND	ND	ND	Yes, retinal exudation	No
P270	8	m	Domingo-Gallego et al. 2022 [S7]	NM_000278.5a:c.493_495delATTinsTCTTCCCTGA	p.(Ile165Serfs*18)	g.100779580_100779582delinsTCTTCCCTGA	c.493_495delATTinsTCTTCCCTGA	p.(Ile165Serfs*18)	Het	DNV	P	Slightly small kidneys, increased renal echogenicity, loss of corticomedullary differentiation	KHDb	G5d/t	8	Yesi	Nephrotic range	200	ND	Yes, bilateral optic nerve dysplasia and anomalies of the optic disc	Yes, hypercalciuria, glysosuria, hypercholesteriolemia
N075	8	m	This study	NM_000278.5:c.496+4A>G	p.?	g.100779587A>G	c.496+4A>G	p.?	Het	Paternal	LP	Kidney hypodysplasia bilateral	KHDb	G3	ND	Yesd	379.4g albumin/mol creatinine	379.4	Oligomeganephronia	No	No
2	2	m	Rossanti et al. 2020 [S4]	NM_003987:c.497-2A>G	p.?	g.100781244A>G	c.497-2A>G	p.?	Het	ND	LP	Right multicystic dysplastic kidney, left renal hypodysplasia	cKHDb	G5t	ND	ND	ND	ND	ND	No	Yes, autism, congenital cystic adenomatoid malformation
10	5.9	m	Kim et al. 2025 [S12]	NM_003990.5:c.535_546delinsT	p.(Asn179Trpfs*17)	g.100781284_100781295delinsT	c.535_546delinsT	p.(Asn179Trpfs*17)	ND	ND	LP	Renal hypodysplasia, cortical cysts	cKHD	G2	ND	No	ND	ND	ND	Yes	ND
C10	11	m	Yang et al. 2021 [S5]	NM_003987:c.543delA	p.(Pro181Profs*92)	g.100781292del	c.543delA	p.(Val182Trpfs*92)	Het	DNV	P	Bilateral renal hypodysplasia	KHDb	G5	11	ND	ND	ND	ND	No	Yes, seizure
24	12.9	m	Kim et al. 2025 [S12]	NM_003990.5:c.686-1G>T	p.?	g.100806429G>T	c.617-1G>T	p.?	ND	Maternal	LP	Renal hypodysplasia	KHD	G2	ND	Yesf	ND	ND	ND	No	ND
C32	6	m	Yang et al. 2021 [S5]	NM_003987:c.627delG	p.(Glu209Glufs*65)	g.100806442del	c.629delG	p.(Gly210Alafs*64)	Het	DNV	P	Bilateral renal hypodysplasia, VUR I	KHDb	G5	6	ND	ND	ND	ND	Yes, left optic disk dysplasia	Yes, hernia
Case	17	m	Ammayappan et al. 2023 [S9]	ENST00000428433.5:c.754C>T	p.(Arg252*)	g.100806498C>T	c.685C>T	p.(Arg229*)	Het	DNV	P	Small shrunken kidneys, bilateral VUR	KHDb	G5d	17	Yesj	ND	ND	ND	Yes, bilateral retinal colobomas	Yes, seizures, sensorineural hearing loss bilateral
7	18	m	Kim et al. 2025 [S12]	NM_003990.5:c.754C>T	p.(Arg252*)	g.100806498C>T	c.685C>T	p.(Arg229*)	ND	DNV	P	Renal hypodysplasia	KHD	G3	ND	Yesf	ND	ND	ND	Yes	ND
15	13	m	Kim et al. 2025 [S12]	NM_003990.5:c.754C>T	p.(Arg252*)	g.100806498C>T	c.685C>T	p.(Arg229*)	ND	Paternal	LP	Renal hypodysplasia, cortical cysts	cKHD	G2	ND	No	ND	ND	ND	Yes	ND
154	16.8	f	Liu et al. 2023 [S11]	NM_000278:c.685C>T	p.(Arg229*)	g.100806498C>T	c.685C>T	p.(Arg229*)	Het	ND	LP	VUR (right II, left IV), bilateral renal hypodysplasia	KHDb	G5	ND	ND	ND	ND	ND	Yes, intermittent exotropia, mildly decreased visual acuity in the right eye	No
3	9	m	Xiong et al. 2022 [S8]	NM_003990.4:c.754C>T	p.(Arg252*)	g.100806498C>T	c.685C>T	p.(Arg229*)	Het	DNV	P	Bilateral kidney hypoplasia	KHDb	G4	ND	Yesd	1g/24h	70	20% (1/5) glomerular segmental sclerosis located at the vascular pole and mesangial cells diffuse hyperplasia, granular and vacuolar degeneration of tubular epithelial cell and no atrophy, no obvious infiltration of inflammatory cells and fibrosis	No	No
C31	6	f	Yang et al. 2021 [S5]	NM_003987:c.685C>T	p.(Arg229*)	g.100806498C>T	c.685C>T	p.(Arg229*)	Het	ND	LP	Bilateral renal hypodysplasia, Left VUR grad III	KHDb	G5	6	ND	ND	ND	ND	Yes, intermittent strabismus	No
C018	16	f	This study	NM_000278.5:c.685C>T	p.(Arg229*)	g.100806498C>T	c.685C>T	p.(Arg229*)	Het	ND	P	Kidney dysplasia bilateral	KHDb	G2	ND	Yesd	7.728g albumin/mol creatinine	7.72834805194805	ND	Yes, myopia	Yes, glucose-6-phosphate dehydrogenase deficiency, overweight
25	11.6	f	Kim et al. 2025 [S12]	NM_003990.5:c.832C>T	p.(Gln278*)	g.100806576C>T	c.763C>T	p.(Gln255*)	ND	ND	LP	Renal hypodysplasia	KHD	G3b	ND	Yesf	ND	ND	ND	No	ND
21	14	f	Rossanti et al. 2020 [S4]	NM_003987:c.832C>T	p.(Gln278*)	g.100806576C>T	c.763C>T	p.(Gln255*)	Het	ND	LP	Bilateral renal hypodysplasia	KHDb	G4	ND	ND	ND	ND	ND	Yes, left optic disc coloboma	No
PD 273	11	f	Yang et al. 2021 [S5]	NM_003987.5:c.836_840delAAGTC	p.(Glu279Glufs*11)	g.100806580_100806584del	c.767_771del	p.(Ala256Glyfs*21)	Het	DNV	P	Bilateral renal hypodysplasia	KHDb	G5	11	ND	ND	ND	ND	Yes, left optic disk dysplasia	No
14	10.9	f	Kim et al. 2025 [S12]	NM_003990.5:c.860delA	p.(Gln287Argfs*10)	g.100806604del	c.791del	p.(Gln264Argfs*10)	ND	ND	LP	Renal hypodysplasia	KHD	G3a	ND	Yesf	ND	ND	ND	Yes	ND
364	8.1	f	Liu et al. 2023 [S11]	NM_003988:c.804C>G	p.(Tyr268*)	g.100809121C>G	c.804C>G	p.(Tyr268*)	Het	ND	LP	Bilateral renal hypodysplasia	KHDb	G5	ND	Yesc	ND	ND	ND	Yes, optic disc dysplasia	No
C17	13	f	Yang et al. 2021 [S5]	NM_003987.5:c.906C>A	p.(Tyr302*)	g.100809223C>A	c.906C>A	p.(Tyr302*)	Het	DNV	P	Bilateral renal hypodysplasia	KHDb	G5	13	ND	ND	ND	FSGS	ND	Yes, unilateral oblique inguinal hernia
P40	15	f	Domingo-Gallego et al. 2022 [S7]	NM_003987.5a:c.1242T>A	p.(Tyr414*)	g.100827607T>A	c.1173T>A	p.(Tyr391*)	Het	Maternal	LP	Bilateral renal hypoplasia	KHDb	G1-4	ND	ND	ND	ND	ND	No	No
b, bilateral; DNV, de novo; d, dialysis; cKHD, all cystic KHD phenotypes including multicystic dysplastic kidney and solitary kidney cysts not combined with posterior urethral valves; CKD, chronic kidney disease; ESKD, end-stage kidney disease; f, female; FSGS, focal segmental glomerulosclerosis; Het, heterozygous; KA, kidney agenesis; KHD, kidney hypoplasia/dysplasia/hypodysplasia not combined w…
aPresumed transcript ID because the transcript used is not stated in the reference
bAll variants were converted to PAX2(NM_000278.5)
cNot further defined by Liu et al. 2023 [S12]
dSee proteinuria level in column R
eNot further defined by Chang et al. 2022 [S7]
fNot further defined by Kim et al. 2025 [S13]
gNot further defined by Iwafuchi et al. 2016 [S3]
hNot further defined by Xiong et al. 2022 [S9]
iDefined as nephrotic range proteinuria by Domingo-Gallego et al. 2022 [S8]
jDefined as dipstick protein 2+ by Ammayappan et al. 2023 [S10]
