# Supplementary material for: Presentation of Patients With Congenital Anomalies of the Kidney and Urinary Tract and PAX2 Loss-of-Function Variants and Implications for Clinical Management
Source: Kidney Int Rep. 2025 Sep 3;10(11):4041–54. doi: 10.1016/j.ekir.2025.08.037 (PMC12640069; doi:10.1016/j.ekir.2025.08.037)
Supplement: Supplementary File (PDF and XLSX) — Supplementary Results. Case reports of our 7 pediatric patients carrying PAX2 loss-of-function (LOF) variants. Figure S1. Electropherograms of PAX2 LOF variants in our patients with CAKUT and their segregation. Figure S2. Composition of the test and comparator group used in this study. Table S1. Oligonucleotides used for amplification and Sanger sequencing. Table S2. Characteristics of 104 pediatric patients with CAKUT with PAX2 LOF variants from our cohort and 12 reviewed publications. Table S3. Clinical and genetic data of each pediatric patient with CAKUT with a PAX2 LOF variant from our cohort and 12 reviewed publications (n = 104) (XLSX). Table S4. Clinical data of each pediatric patient with CAKUT with wildtype PAX2 from our cohort (n = 294) (XLSX). Supplementary References. STROBE Checklist. [file mmc3.xlsx]

## Sheet: Tabelle2
Supplementary Table S4
Clinical data of each pediatric patient with CAKUT and wildtype PAX2 of our cohort (n=294)
Patient ID	Age at last follow up (years)	Gender	CAKUT type, standardized (detailed description)	CKD stage (according to the KDIGO 2024 guidelines [S14])	Age at CKD G5/KRT (years)	uACR prior to KTx (g/mol)
A001	15	f	Other (duplex kidney r, VUR b, pelviureteric junction obstruction)	G3b	ND	8.4
A002	18	m	KHDb	G5t	0.92	ND
A003	18	m	cKHDb	G5t	0.75	ND
A004	18	m	KHDu (contralateral side: KA r, megaureter l)	G5t	0.42	ND
A005	18	f	cKHDb	G5t	9	ND
A006	18	m	KHDb	G5t	7	ND
A007	18	m	KHDu (contralateral side: KA r)	G5t	0.17	ND
A008	18	m	cKHDb	G5t	2	ND
A009	18	m	KHDb	G5t	2	ND
A010	18	f	cKHDb	G5t	1	32.8518518518519
A012	18	f	KHDu (contralateral side: KA r)	G5t	9	ND
A013	18	m	KHDb	G5t	15	70.2719298245614
A014	14	f	KHDb	G5t	0.67	78
A015	18	m	KHDb	G5t	0.67	ND
A016	18	f	KHDb (VUR b, hydronephrosis b)	G5t	9	ND
A017	18	m	KHDb (VUR b)	G5t	5	232.1
A018A	18	m	Other (PUV)	G5t	4	ND
A018B	18	m	cKHDb	G5t	0.08	ND
A019	18	m	cKHDb (VUR)	G5t	0.08	ND
A020	15	m	Other (PUV, kidney hypodysplasia b)	G5t	1.92	36.35
A021	13	m	Other (PUV, kidney dysplasia b)	G5t	1.42	46.5
A022	18	f	cKHDb (VUR r)	G5t	0.33	ND
A024	14	m	cKHDb (VUR r)	G5t	2	61.5055555555556
A025	16	m	KHDb (VUR b, hydronephrosis b)	G5t	4	ND
A026	18	m	Other (PUV)	G5t	5	207.833333333333
A027	18	m	Other (PUV, VUR b)	G5t	0.08	ND
A028	18	m	Other (PUV, kidney dysplasia b, megaureter b, VUR b)	G5t	1	218.661764705882
A029	16	m	Other (PUV, VUR b)	G5t	5	ND
A030	18	f	cKHDb (megaureter, urogenital sinus)	G5t	3	98.8571428571429
A031	13	m	Other (PUV, kidney hypodysplasia b, VUR b, megaureter b)	G5t	1	5.6
A032	13	m	Other (pelviureteric junction obstruction)	G5t	0.75	291.4375
A033	12	m	Other (PUV, kidney dysplasia b, VUR b)	G5t	0.33	ND
A034	18	m	Other (PUV, kidney dysplasia b, megaureter b)	G5t	0.58	ND
A035	8	m	cKHDb (VUR l)	G5t	0.08	ND
A036	9	m	Other (PUV)	G5t	0.08	ND
A037	10	m	KHDb	G5t	1	ND
A038	18	f	KHDu (contralateral side: KA r)	G5t	13	ND
A039	7	f	KHDb	G5t	0.08	ND
A040	18	f	KHDb	G5t	11	91.9411764705882
A041	4	f	Other (PUV, VUR b, megaureter b, hydronphrosis b, kidney dysplasia l)	G2	ND	ND
A043	8	m	Other (PUV, kidney dysplasia b, megaureter b, VUR l)	G5t	0.75	35
A044	15	f	KHDb	G5t	2	ND
A046	18	m	Other (PUV, kidney dysplasia b, VUR)	G5t	0.08	ND
A047	2	f	Other (hydronephrosis l, megaureter l)	G1	ND	ND
A048	18	m	Other (KA l, VUR r)	G5t	8	8
A049	14	f	KHDb (VUR b)	G5t	9	ND
A050	10	m	KHDb (hydronephrosis r, VUR b)	G5t	2	37.8290969899666
A051	17	m	Other (PUV, hydronephrosis b, VUR b)	G5t	0.08	119.42439668175
A052	4	m	cKHDb (hydronephrosis)	G5t	0.08	79.5
A053	18	f	KHDb	G5t	9	ND
A054	18	m	Other (PUV, cystic kidney dysplasia b)	G5t	5	ND
A055	9	m	Other (PUV, VUR b, kidney dysplasia b, megaureter b)	G5t	0.08	ND
A056	18	m	KHDb (hydronephrosis l)	G5t	14	221.162962962963
A057	18	m	KHDu (contralateral side: KA r)	G5t	14	238.333333333333
A058	9	m	KHDb	G5t	4.58	ND
A059	4	m	Other (PUV, kidney dysplasia b)	G5t	2.67	ND
A060	15	f	KHDb (VUR r, hydronephrosis l, megaureter l)	G5t	11.67	ND
A061	12	m	Other (PUV, hydronephrosis b, megaureter b, kidney dysplasia b, VUR b)	G5t	9.75	ND
B001	18	f	cKHDb	G2	ND	2.9
B002	17	m	KHDb (VUR b)	G4	ND	19.9168338907469
B003	18	m	KHDb	G2	ND	17.6692815621649
B006	17	m	cKHDb	G4	ND	43.4672503471107
B007	17	m	KHDb	G3b	ND	79.18480890179
B008	17	f	cKHDu (contralateral side: KA r)	G3a	ND	16.1325977301387
B009	17	f	KHDb (pelvic kidney l, urogenital sinus)	G5t	6	164.652173913043
B010	12	m	KHDu (contralateral side: VUR)	G2	ND	1.3
B011	18	m	KHDb	G5	13	51
B012	9	f	KHDb (VUR l)	G2	ND	ND
B014	18	m	KHDb	G5t	15	ND
B015	17	m	Other (PUV, KA r, kidney dysplasia l)	G3b	ND	ND
B016	18	f	KHDb	G5t	8	138.506640239292
B017	11	m	KHDb (VUR b)	G5t	1	24.5911027568922
B018	15	m	Other (PUV, VUR b)	G3b	ND	59.7
B019	13	m	KHDb	G4	ND	29.3833333333333
B020	18	m	KHDb	G4	ND	150.472273619288
B021	18	f	Other (duplex kidney b, VUR b)	G5	17	ND
B022	11	f	KHDb	G5t	0.08	255.866937119675
B023	9	m	Other (PUV, kidney dysplasia b, hydronephrosis)	G3b	ND	200
B024	8	m	Other (PUV, kidney dysplasia b, megaureter b)	G4	ND	41.1818181818182
B025	10	m	Other (PUV, kidney dysplasia b, megaureter b)	G5t	1	54.6
B026	18	m	KHDb	G2	ND	12.8727272727273
B027	6	f	KHDu (contralateral side: KA r)	G3b	ND	53.3333333333333
B028	18	f	KHDb (VUR b)	G5t	11	ND
B029	18	f	KHDb	G5d	17	ND
B030	15	f	KHDb	G5t	6	206
B031	10	f	KHDu (ectopy, VUR r, contralateral side: KA l)	G5t	3	51.7933333333333
B032	18	m	Other (vesico-ureteric junction obstruction b, kidney dysplasia b)	G4	ND	ND
B033	18	m	Other (PUV, kidney dysplasia b)	G5t	6	9
B034	18	m	Other (PUV, megaureter b, hydronephrosis b, kidney dysplasia b)	G5t	9	ND
B035	9	m	Other (PUV, kidney dysplasia b)	G5t	1	34.3846153846154
B036	8	m	cKHDu (contralateral side: normal)	G1	ND	0.38
B037	6	m	KHDu (contralateral side: normal)	G1	ND	1.52857142857143
B038	18	m	Other (PUV, kidney dysplasia b)	G5d	15	61.7786585365854
B039	18	f	KHDb	G5t	2	ND
B040	18	m	Other (PUV, kidney dysplasia b, megaureter b)	G5d	0.17	269.15
B041	18	m	Other (PUV, kidney dysplasia b)	G5	8	82
B042	13	m	Other (PUV, cystic kidney dysplasia r, megaureter l, hydronephrosis l)	G5	0.08	22.6719979115907
B043	17	f	cKHDu (contralateral side: normal)	G1	ND	0.921428571428571
B044	14	f	cKHDu (contralateral side: normal)	G1	ND	3.52380952380952
B045	9	m	Other (PUV, VUR b, kidney dysplasia b)	G5d	0.58	ND
B046	14	m	cKHDu (hydronephrosis, contralateral side: normal)	G3a	ND	7.19285714285714
B047	1	m	KHDb	G3b	ND	41.2
B048	18	m	Other (PUV, VUR b, kidney dysplasia b, hydronephrosis b)	G5t	10	91.8
B049	17	m	Other (PUV, kidney dysplasia b, VUR)	G5	10	101.666666666667
B050	18	f	KHDb (VUR b)	G5t	17	ND
B051	15	m	Other (PUV, VUR b, megaureter l, hydronephrosis r)	G3b	ND	ND
B052	7	m	Other (PUV, dysplastic kidney l, hydronephrosis l, VUR b)	G3a	ND	ND
B053	15	m	cKHDu (contralateral side: normal)	G2	ND	0.385714285714286
B054	12	f	Other (duplex kidney b, megaureter b, ureterocele b)	G5t	9	50.5887410167687
B055	11	m	Other (PUV, hydronephrosis l, kidney dysplasia l, megaureter l)	G3b	ND	78.5852272727273
B056	5	m	Other (PUV, kidney dysplasia b, hydronephrosis b)	G5t	1.5	62.6
B057	10	m	KHDb	G3b	ND	147.222222222222
B059	14	f	KHDb (VUR b, hydronephrosis b)	G5t	9.33	ND
B060	6	m	KHDb	G3b	ND	26.875
B062	9	f	Other (duplex kidney l)	G2	ND	0
B063	16	f	cKHDu (contralateral side: normal)	G3b	ND	ND
B064	7	f	KHDu (contralateral side: KA r)	G5	4	84.4803524648726
B065	7	m	Other (PUV, kidney dysplasia b, megacystis)	G3a	ND	44.2
B066	4	f	cKHDu (contralateral side: normal)	G2	ND	0.84
B067	9	m	KHDb	G3a	ND	38.9090909090909
B068	10	m	KHDb (VUR b)	G5d	5	ND
B070	6	m	KHDb (VUR b)	G3b	ND	14.4
B071	4	m	Other (PUV, hydronephrosis b)	G5	0.08	22.1348416289593
B072	2	f	Other (hydronephrosis b)	G4	ND	ND
Bul001	0	f	Other (duplex kidney r, urogenital sinus, ectopic ureter)	G2	ND	ND
Bul002	6	m	Other (PUV, megacystis, hydronephrosis b, kidney dysplasia b)	G3b	ND	ND
C001	7	f	Other (pelviureteric junction obstruction, hydronephrosis r)	G2	ND	ND
C002	17	m	cKHDb	G2	ND	4.07
C003	15	f	KHDu (megaureter b)	G3a	ND	ND
C004	16	m	KHDb (megaureter b)	G2	ND	ND
C005	17	f	KHDu (contralateral side: normal)	G2	ND	34.905641025641
C007	15	f	cKHDu (contralateral side: normal)	G2	ND	0.882527472527473
C009	18	m	Other (VUR b, megaureter b, solitary kidney cyst)	G3a	ND	ND
C010	5	m	Other (PUV, VUR b, megaureter b)	G2	ND	2.12
C012	1	m	Other (VUR b, hydronephrosis)	G1	ND	ND
C013	15	m	KHDu (contralateral side: normal)	G2	ND	ND
C014	16	f	cKHDu (contralateral side: VUR)	G2	ND	ND
C015	7	f	cKHDb	G2	ND	8.77272727272727
C016	9	m	Other (PUV, megaureter b, hydronephrosis b, kidney dysplasia b)	G3a	ND	35.2266666666667
C017	8	m	cKHDu (contralateral side: normal)	G1	ND	0.714285714285714
C019	13	m	KHDu (contralateral side: normal)	G1	ND	ND
C020	7	f	Other (duplex kidney, ureterocele l, megaureter l)	G1	ND	ND
C021	18	f	Other (hydronephrosis b, VUR b, megaureter l)	G2	ND	ND
C022	10	m	KHDb (VUR b)	G5t	3	ND
C023	18	m	Other (PUV, kidney dysplasia b, VUR)	G5t	14	51.1808791208791
C024	18	f	Other (duplex kidney l, megaureter l, VUR l, ureterocele l)	G2	ND	ND
C026	6	m	Other (PUV, kidney dysplasia b, megaureter b, VUR, megacystis)	G5d	0.33	ND
C027	5	m	KHDb	G3b	ND	3.87777777777778
C028	18	f	KHDu (contralateral side: normal)	G1	ND	ND
C029	12	m	Other (KA l)	G2	ND	0.325
C030	8	f	KHDu (contralateral side: normal)	G1	ND	0.95
C032	7	f	KHDu (contralateral side: normal)	G1	ND	0.3
C034	12	m	cKHDu (contralateral side: normal)	G1	ND	0.18125
C035	7	m	Other (KA l, megaureter r, hydronephrosis r)	G1	ND	1.24285714285714
C036	3	f	Other (KA r, ectopic kidney l)	G2	ND	0
C037	11	f	KHDu (VUR l, contralateral side: normal)	G1	ND	0
C038	7	m	Other (PUV, hydronephrosis b)	G1	ND	1.28571428571429
C039	3	m	cKHDu (contralateral side: normal)	G1	ND	1.8
C040	8	f	cKHDu (contralateral side: normal)	G1	ND	3.375
C041	18	f	KHDu (VUR, contralateral side: normal)	G2	ND	ND
C042	8	m	Other (KA l)	G1	ND	0.2375
C043	18	m	KHDu (contralateral side: normal)	G1	ND	ND
C044	18	m	Other (horseshoe kidney)	G2	ND	0.0333333333333333
C045	12	m	cKHDu (megaureter, hydronephrosis, contralateral side: normal)	G1	ND	0.747058823529412
C046/U017	6	m	KHDu (contralateral side: hydronephrosis)	G1	ND	1.14
C047	5	f	Other (horseshoe kidney)	G1	ND	ND
C048	3	m	cKHDu (contralateral side: normal)	G1	ND	1.21666666666667
C049	4	m	cKHDu (contralateral side: normal)	G1	ND	12.25
C050	6	f	cKHDu (contralateral side: normal)	G1	ND	ND
C051	14	m	KHDu (ectopy, contralateral side: KA l)	G5t	10	ND
C052	12	m	Other (PUV, kidney dysplasia b, hydronephrosis b, megaureter b, VUR l)	G5d	9	ND
C053	6	m	KHDb	G3a	ND	ND
C054	2	f	KHDu (contralateral side: normal)	G1	ND	ND
C057	1	m	Other (PUV, VUR b, megaureter b, hydronephrosis, kidney dysplasia b)	G2	ND	ND
C058	15	m	Other (KA r)	G1	ND	ND
CEL003-01	0	f	Other (duplex kidney l, ureterocele l, megaureter l, hydronephrosis b)	G1	ND	ND
CEL004	3	m	Other (duplex kidney l, megaureter l)	G1	ND	ND
CZE001	17	f	cKHDb	G1	ND	ND
CZE002	18	m	Other (PUV)	G4	ND	ND
CZE006	17	m	Other (PUV, kidney dysplasia b)	G5t	7	ND
CZE007	18	m	KHDb (VUR)	G5t	17.92	ND
CZE008	11	m	KHDb (VUR b)	G5t	0.58	ND
CZE010	18	m	Other (PUV)	G5t	0.5	ND
CZE011	18	m	Other (PUV, kidney dysplasia b, VUR)	G5t	3	ND
CZE012	11	m	cKHDb (hydronephrosis)	G5t	0.02	ND
CZE013	18	f	cKHDb	G5t	14	ND
CZE014	18	m	cKHDb	G5t	12	ND
E001	18	m	KHDb (VUR b)	G5t	6	ND
F001	16	f	cKHDu (contralateral side: duplex kidney, hydronephrosis)	G2	ND	10.9
F002-01	18	m	KHDu (contralateral side: normal)	G2	ND	ND
F003-01	18	f	cKHDu (contralateral side: normal)	G1	ND	2.45125683060109
F004-01	12	m	cKHDu (contralateral side: normal)	G2	ND	1.08333333333333
F005-01	18	f	KHDu (contralateral side: duplex kidney, hydronephrosis)	G2	ND	ND
F006-01	2	f	Other (KA r, duplex kidney l, hydronephrosis l, megaureter l, VUR l)	G1	ND	ND
Nor001	13	f	KHDb	G5t	4	ND
Nor002	18	m	Other (PUV, hydronephrosis l, VUR b)	G5t	14	ND
Nor004	16	m	Other (PUV, kidney dysplasia b, VUR)	G5t	5	ND
Nor005	15	m	Other (PUV, hydronephrosis)	G1	ND	ND
Nor006	11	f	Other (VUR b, duplex kidney b, uretercele b)	G1	ND	ND
Nor007	18	m	Other (PUV, VUR)	G5t	16	ND
Nor010	18	f	KHDb (VUR b)	G5t	10.42	ND
Nor011	10	m	KHDb (megacystis, VUR b, hydronephrosis)	G3a	ND	ND
Nor012	18	f	cKHDb	G5t	1	ND
Nor013	18	m	cKHDb	G5t	15	ND
Nor015	13	m	KHDb (VUR b)	G5t	3	ND
Nor016	18	m	cKHDb	G5t	2	ND
Nor017	18	m	KHDu (VUR, contralateral side: KA r)	G5t	2	ND
Nor018	12	m	KHDb	G2	ND	ND
Nor020	18	m	KHDb (VUR)	G5t	2	ND
Nor021	18	m	Other (PUV, VUR)	G5t	2	ND
Nor022	18	f	KHDb	G5t	17	ND
Nor023	10	m	Other (KA l, hydronephrosis r, pelviureteric junction obstruction r)	G1	ND	ND
Nor024	12	m	Other (pelviureteric junction obstruction)	G1	ND	ND
Nor025	9	f	cKHDu (contralateral side: normal)	G1	ND	ND
Nor026	18	m	Other (PUV, VUR, hydronephrosis)	G3	ND	ND
Nor028	18	m	Other (PUV)	G5t	16	ND
Nor030	14	m	KHDb (megacystis, VUR, hydronephrosis)	G2	ND	ND
Nor031	14	f	KHDu (VUR, ureterocele, contralateral side: normal)	G1	ND	ND
Nor033	18	f	Other (KA u)	G1	ND	ND
Nor034	18	m	KHDb	G5t	6	ND
Nor035	18	f	cKHDb	G1	ND	ND
Nor036	18	m	Other (PUV)	G1	ND	ND
Nor037	18	f	KHDb	G5t	14	ND
Nor040	18	m	KHDb	G5t	16	ND
Nor041	9	m	KHDb (VUR r)	G5t	2	ND
Nor043	10	m	Other (KA u)	G1	ND	ND
Nor044	15	m	KHDu (contralateral side: KA l)	G2	ND	ND
Nor046	17	m	Other (PUV)	G3	ND	ND
Nor051	18	m	Other (horseshoe kidney)	G5t	16	ND
Nor052	18	f	KHDb (megacystis, VUR b)	G5t	2	ND
Nor053	18	m	KHDb	G3b	ND	ND
Nor057	6	m	cKHDb	G2	ND	ND
Nor059-01	6	f	cKHDb	G1	ND	ND
Nor060	11	f	cKHDu (VUR, contralateral side: KA l)	G5	9	ND
Nor061	10	f	KHDu (ectopic, contralateral side: normal)	G1	ND	ND
Nor063	18	m	KHDb (VUR)	G4	ND	ND
Nor065	18	m	KHDb	G5t	1	ND
Nor068	18	m	KHDb (VUR)	G5t	13	ND
Nor069	13	m	KHDb (VUR)	G5t	9	ND
Nor070	17	m	Other (PUV, VUR, kidney dysplasia)	G1	ND	ND
Nor071	2	f	KHDu (VUR, contralateral side: normal)	G5	2.5	ND
Nor072	18	m	KHDb	G4	ND	ND
Nor073	18	f	KHDu (VUR, contralateral side: KA r)	G5t	17	ND
Nor074	10	m	Other (PUV, cystic kidney dysplasia b)	G5t	1	ND
Nor079	6	f	cKHDu (contralateral side: normal)	G1	ND	ND
Nor081	12	m	Other (PUV, VUR, kidney dysplasia)	G5	10	ND
Nor082	4	f	cKHDu (contralateral side: normal)	G1	ND	ND
Nor083	7	m	Other (KA r)	G1	ND	ND
Nor088	15	m	cKHDu (contralateral side: KA l)	G3	ND	ND
Nor089	8	m	Other (KA l)	G1	ND	ND
Nor090	14	m	Other (hydronephrosis b)	G2	ND	ND
Nor091	7	m	Other (KA l, crossed ectopy r)	G5	0.33	ND
Nor092	4	f	cKHDu (ectopy, contralateral side: normal)	G1	ND	ND
Nor093	5	m	Other (KA r)	G1	ND	ND
Nor096	3	m	cKHDu (contralateral side: normal)	G1	ND	ND
Nor097	2	m	cKHDu (contralateral side: normal)	G1	ND	ND
Nor098	2	f	KHDu (contralateral side: pelviureteric junction obstruction)	G1	ND	ND
Nor099	17	m	Other (KA r)	G2	ND	ND
Nor100-01	9	m	Other (KA r)	G1	ND	ND
Nor101	14	f	KHDu (contralateral side: duplex kidney)	G1	ND	ND
Nor103	2	f	cKHD (hydronephrosis)	G1	ND	ND
Nor105	11	f	cKHD	G2	ND	ND
Nor109	4	f	Other (pelviureteric junction obstruction, kidney dysplasia)	G1	ND	ND
Nor111	9	m	Other (PUV)	G3a	ND	ND
Nor112-01	5	f	Other (duplex kidney l, megaureter)	G1	ND	ND
T002	10	m	cKHDb	G5t	0.08	ND
T003	18	m	KHDu (VUR, contralateral side: KA r)	G4	ND	ND
T005	18	m	Other (PUV, VUR)	G5t	15	ND
T006	17	m	Other (PUV, VUR, kidney dysplasia b)	G5t	9	ND
U001	9	f	cKHDu (contralateral side: KA l)	G5t	2	ND
U002	9	f	cKHDu (contralateral side: normal)	G1	ND	13.2454545454545
U004	1	f	KHDu (contralateral side: KA l)	G2	ND	59.4738805970149
U005	10	m	KHDu (VUR, contralateral side: VUR)	G2	ND	0.7
U011	6	m	KHDu (contralateral side: normal)	G1	ND	17.52
U012	2	m	Other (megaureter r, hydronephrosis)	G1	ND	ND
U013	17	m	Other (PUV, kidney dysplasia l)	G2	ND	0.45
U015	5	m	Other (duplex kidney u, KA u)	G1	ND	5.3
U016	0	m	Other (PUV, hydronephrosis l, VUR b)	G1	ND	ND
V003	10	f	Other (duplex kidney r, hydronephrosis r)	G1	ND	ND
V005	6	m	Other (KA l, duplex kidney r, hydronephrosis, megaureter r)	G1	ND	ND
VIL001	12	f	KHDb	G4	ND	ND
VIL004	6	m	cKHDu (contralateral side: normal)	G1	ND	ND
VIL005	6	m	Other (hydronephrosis, VUR)	G2	ND	ND
VIL006	9	m	Other (hydronephrosis)	G1	ND	ND
VIL007	12	m	cKHDu (contralateral side: normal)	G4	ND	ND
VIL008	5	f	cKHDu (contralateral side: normal)	G2	ND	ND
VIL010	13	f	KHDu (contralateral side: normal)	G1	ND	ND
VIL011	10	f	cKHDu (contralateral side: normal)	G1	ND	ND
VIL012	9	m	Other (hydronephrosis, VUR)	G5t	5	ND
VIL014	10	m	Other (PUV, megacystis, hydronephrosis, KA r)	G3b	ND	ND
VIL015	10	m	Other (KA, hydronephrosis, megaureter, PUV)	G1	ND	ND
VIL016	2	m	Other (PUV, VUR)	G2	ND	ND
VIL017	8	f	KHDb	G2	ND	ND
VIL018	8	m	cKHDu (contralateral side: normal)	G1	ND	ND
b, bilateral; d, dialysis; cKHD, all cystic KHD phenotypes including multicystic dysplastic kidney and solitary kidney cysts not combined with PUV; CKD, chronic kidney disease; f, female; KA, kidney agensis; KHD, kidney hypoplasia/dysplasia/hypodysplasia not combined with PUV; KRT, kidney replacement therapy; KTx, kidney transplantation; l, left; m, male; ND, not defined; PUV, posterior urethral …
